# Supplementary material for: A new large tellinid species of the genus Pharaonella from the Ryukyu Archipelago, Japan (Mollusca, Bivalvia)
Source: Zookeys. 2017 Oct 2;(705):1–13. doi: 10.3897/zookeys.705.12888 (PMC5674031; doi:10.3897/zookeys.705.12888)
Supplement: XML Treatment for Pharaonella amanyu [file zookeys.705.12888-treatment1.xml]

<!DOCTYPE tp:taxon-treatment
  PUBLIC "-//TaxonX//DTD Taxonomic Treatment Publishing DTD v0 20100105//EN" "tax-treatment-NSO.dtd">
<tp:taxon-treatment xmlns:tp="http://www.plazi.org/taxpub"><tp:treatment-meta><kwd-group><label>Taxon classification</label><kwd><named-content xmlns:xlink="http://www.w3.org/1999/xlink" content-type="kingdom">Animalia</named-content></kwd><kwd><named-content xmlns:xlink="http://www.w3.org/1999/xlink" content-type="order">Cardiida</named-content></kwd><kwd><named-content xmlns:xlink="http://www.w3.org/1999/xlink" content-type="family">Tellinidae</named-content></kwd></kwd-group><mixed-citation publication-type="journal"><person-group><name><surname>Kato</surname><given-names>Makoto</given-names></name><name><surname>Yamamori</surname><given-names>Luna</given-names></name><name><surname>Goto</surname><given-names>Ryutaro</given-names></name><name><surname>Tsubaki</surname><given-names>Remi</given-names></name><name><surname>Ohsuga</surname><given-names>Ken</given-names></name></person-group><article-title>A new large tellinid species of the genus <italic><tp:taxon-name><tp:taxon-name-part taxon-name-part-type="genus" reg="Pharaonella">Pharaonella</tp:taxon-name-part></tp:taxon-name></italic> from the Ryukyu Archipelago, Japan (<tp:taxon-name><tp:taxon-name-part taxon-name-part-type="phylum">Mollusca</tp:taxon-name-part></tp:taxon-name>, <tp:taxon-name><tp:taxon-name-part taxon-name-part-type="class">Bivalvia</tp:taxon-name-part></tp:taxon-name>)</article-title><source>Zookeys</source><day>2</day><month>10</month><year>2017</year><volume>2017</volume><issue>705</issue><fpage>1</fpage><lpage>13</lpage><pub-id pub-id-type="doi">10.3897/zookeys.705.12888</pub-id></mixed-citation></tp:treatment-meta><tp:nomenclature><tp:taxon-name>
                  <tp:taxon-name-part taxon-name-part-type="genus" reg="Pharaonella">Pharaonella</tp:taxon-name-part>
                  <tp:taxon-name-part taxon-name-part-type="species" reg="amanyu">amanyu</tp:taxon-name-part>
                  <object-id xmlns:xlink="http://www.w3.org/1999/xlink" content-type="zoobank" xlink:type="simple">http://zoobank.org/3E9F959B-ED4F-45AC-BE89-6B0F8097039D</object-id>
                </tp:taxon-name><tp:taxon-authority>Kato &amp; Ohsuga</tp:taxon-authority><tp:taxon-status xmlns:xlink="http://www.w3.org/1999/xlink" xlink:type="simple">sp. n.</tp:taxon-status><xref ref-type="fig" rid="F2">Figs 2C</xref><xref ref-type="fig" rid="F3">, 3A–G</xref><xref ref-type="fig" rid="F4">, 4A</xref><xref ref-type="fig" rid="F5">, 5A</xref></tp:nomenclature><tp:treatment-sec sec-type="description" id="SECID0EBSAE"><title>Description.</title><p>
                  <bold>Shell.</bold> Shell elongate, narrow, subequilateral; inequivalve; anterior section longer than posterior section (Fig. <xref ref-type="fig" rid="F3">3A–C</xref>); posterior end rostrate, slightly twisted to right (Fig. <xref ref-type="fig" rid="F3">3E</xref>); weakly gaping posteriorly; left valve glossy, smooth, with faint radials; <!--PageBreak-->right valve weakly commarginal ridged on rostrum; exterior color orange to pink, sometimes with fine pale rays emanating from umbo (although the colour of the shell tends to fade once the animal has died); periostracum thin, shiny, slightly iridescent; interior orange to pink with yellow tint in central section; umbones small, posteriorly displaced and touching each other; hinge ligament external, short, and situated in ligamental groove; right valve hinge with 2 elongate lateral teeth, 1 oblique anterior cardinal tooth plus 1 bifid posterior cardinal tooth (Fig. <xref ref-type="fig" rid="F3">3F</xref>); left valve hinge with 2 distal elongate <!--PageBreak-->laterals, 1 trigonal anterior and 1 laminate posterior cardinal tooth (Fig. <xref ref-type="fig" rid="F3">3G</xref>); posterior edentulous space expanded in both valves; pallial sinus reaching horizontal midline in height of the shell and extending beyond vertical midline in length, confluent with pallial line at middle of shell (Fig. <xref ref-type="fig" rid="F3">3D</xref>); adductor muscle scars subequal and suborbicular.</p><fig id="F3" position="float" orientation="portrait"><label>Figure 3.</label><caption><p>Right (<bold>A, C, F, H, K, M, N</bold>), left (<bold>B, D, G, I</bold>), and paired (<bold>E, J, L</bold>) valves of tellinid species: <bold>A–G</bold> <italic><tp:taxon-name><tp:taxon-name-part taxon-name-part-type="genus" reg="Pharaonella">Pharaonella</tp:taxon-name-part> <tp:taxon-name-part taxon-name-part-type="species" reg="amanyu">amanyu</tp:taxon-name-part></tp:taxon-name></italic> <bold>H–J</bold> <italic><tp:taxon-name><tp:taxon-name-part taxon-name-part-type="genus" reg="Tonganaella">Tonganaella</tp:taxon-name-part> <tp:taxon-name-part taxon-name-part-type="species" reg="tongana">tongana</tp:taxon-name-part></tp:taxon-name></italic> <bold>K–L</bold> <italic><tp:taxon-name><tp:taxon-name-part taxon-name-part-type="genus">T.</tp:taxon-name-part> <tp:taxon-name-part taxon-name-part-type="species" reg="perna">perna</tp:taxon-name-part></tp:taxon-name></italic> <bold>M</bold> <italic><tp:taxon-name><tp:taxon-name-part taxon-name-part-type="genus" reg="Pharaonella">P.</tp:taxon-name-part> <tp:taxon-name-part taxon-name-part-type="species" reg="aurea">aurea</tp:taxon-name-part></tp:taxon-name></italic> <bold>N</bold> <italic><tp:taxon-name><tp:taxon-name-part taxon-name-part-type="genus" reg="Pharaonella">P.</tp:taxon-name-part> <tp:taxon-name-part taxon-name-part-type="species" reg="sieboldii">sieboldii</tp:taxon-name-part></tp:taxon-name></italic>. Scale bar 10 mm.</p></caption><graphic xmlns:xlink="http://www.w3.org/1999/xlink" xlink:href="zookeys-705-001-g003.jpg" position="float" orientation="portrait" xlink:type="simple" id="oo_158940.jpg"/></fig><p>
                  <bold>Anatomy.</bold> Mantle and foot orange, thus similar to colour of shell (Fig. <xref ref-type="fig" rid="F4">4A</xref>), contrasting with creamy white of those of <italic><tp:taxon-name><tp:taxon-name-part taxon-name-part-type="genus" reg="Tonganaella">Tonganaella</tp:taxon-name-part> <tp:taxon-name-part taxon-name-part-type="species" reg="tongana">tongana</tp:taxon-name-part></tp:taxon-name></italic> (Fig. <xref ref-type="fig" rid="F4">4B</xref>). Excurrent and incurrent siphons long, similar to each other in length. Siphons able to be extended further than shell length when alive.</p><fig id="F4" position="float" orientation="portrait"><label>Figure 4.</label><caption><p>Anatomy of live specimens of <italic><tp:taxon-name><tp:taxon-name-part taxon-name-part-type="genus" reg="Pharaonella">Pharaonella</tp:taxon-name-part> <tp:taxon-name-part taxon-name-part-type="species" reg="amanyu">amanyu</tp:taxon-name-part></tp:taxon-name></italic> (<bold>A</bold>) and <italic><tp:taxon-name><tp:taxon-name-part taxon-name-part-type="genus" reg="Tonganaella">Tonganaella</tp:taxon-name-part> <tp:taxon-name-part taxon-name-part-type="species" reg="tongana">tongana</tp:taxon-name-part></tp:taxon-name></italic> (<bold>B</bold>). Abbreviations: aa, anterior adductor muscle; de, demibranch; es, excurrent siphon; ft, foot; go, gonad; is, incurrent siphon; pa, posterior adductor muscle; pl, palp. Scale bar 10 mm.</p></caption><graphic xmlns:xlink="http://www.w3.org/1999/xlink" xlink:href="zookeys-705-001-g004.jpg" position="float" orientation="portrait" xlink:type="simple" id="oo_158941.jpg"/></fig><p>Labial palps well developed in comparison with demibranchs. Outer and inner hemipalps elongate-triangular (Fig. <xref ref-type="fig" rid="F5">5A</xref>), posterior extension of hemipalp weaker than those of <italic><tp:taxon-name><tp:taxon-name-part taxon-name-part-type="genus" reg="Tonganaella">T.</tp:taxon-name-part> <tp:taxon-name-part taxon-name-part-type="species" reg="tongana">tongana</tp:taxon-name-part></tp:taxon-name></italic> (Fig. <xref ref-type="fig" rid="F5">5B</xref>) and <italic><tp:taxon-name><tp:taxon-name-part taxon-name-part-type="genus" reg="Pharaonella">P.</tp:taxon-name-part> <tp:taxon-name-part taxon-name-part-type="species" reg="sieboldii">sieboldii</tp:taxon-name-part></tp:taxon-name></italic> (Fig. <xref ref-type="fig" rid="F5">5C</xref>). Inner surfaces of hemipalps have palp folds, which originating from hemipalp intersection spreading toward palp dorsal edge; folds becoming relatively wider distally; distal edges of folds of outer hemipalp form swellings (Fig. <xref ref-type="fig" rid="F5">5A</xref>).</p><fig id="F5" position="float" orientation="portrait"><label>Figure 5.</label><caption><p>Right hemipalps with outer one reflected: <bold>A</bold> <italic><tp:taxon-name><tp:taxon-name-part taxon-name-part-type="genus" reg="Pharaonella">Pharaonella</tp:taxon-name-part> <tp:taxon-name-part taxon-name-part-type="species" reg="amanyu">amanyu</tp:taxon-name-part></tp:taxon-name></italic> <bold>B</bold> <italic><tp:taxon-name><tp:taxon-name-part taxon-name-part-type="genus" reg="Tonganaella">Tonganaella</tp:taxon-name-part> <tp:taxon-name-part taxon-name-part-type="species" reg="tongana">tongana</tp:taxon-name-part></tp:taxon-name></italic> <bold>C</bold> <italic><tp:taxon-name><tp:taxon-name-part taxon-name-part-type="genus" reg="Pharaonella">P.</tp:taxon-name-part> <tp:taxon-name-part taxon-name-part-type="species" reg="sieboldii">sieboldii</tp:taxon-name-part></tp:taxon-name></italic>. Scale bar 5 mm.</p></caption><graphic xmlns:xlink="http://www.w3.org/1999/xlink" xlink:href="zookeys-705-001-g005.jpg" position="float" orientation="portrait" xlink:type="simple" id="oo_158942.jpg"/></fig></tp:treatment-sec><tp:treatment-sec sec-type="type material" id="SECID0EP1AE"><title>Type material.</title><p>
                  <bold>Holotype</bold>: NSMT-Mo 78982, paired valves, length 69 mm, height 32 mm (Figs <xref ref-type="fig" rid="F3">3A, B, E</xref>, <xref ref-type="fig" rid="F4">4A</xref>), collected alive by M. Kato on 26 May 2013. <bold>Paratype</bold>: <!--PageBreak-->NSMT-Mo 78983, right valve, length 80 mm, height 36 mm (Fig. <xref ref-type="fig" rid="F3">3C, G</xref>), collected by K. Ohsuga on 28 April 2006; KUZ-Z1878, left valve, length 73 mm, height 33 mm (Fig. <xref ref-type="fig" rid="F3">3D, F</xref>), same data as the former paratype; KUZ-Z1879, right valve, length 77 mm, height 34 mm, collected by K. Ohsuga at type locality13 July 1995.</p></tp:treatment-sec><tp:treatment-sec sec-type="type locality" id="SECID0EL2AE"><title>Type locality.</title><p>Edateku Island, Uken, Kagoshima Prefecture, Japan (<named-content xmlns:xlink="http://www.w3.org/1999/xlink" content-type="dwc:verbatimCoordinates" xlink:type="simple"><named-content content-type="geo-json" specific-use="{&#34;type&#34;:&#34;Point&#34;,&#34;coordinates&#34;:[129.219192,28.290578]}" id="NCID0EU2AE" xlink:type="simple">28°17'26.08"N, 129°13'9.09"E</named-content></named-content>); in sand of subtidal sand bank.</p></tp:treatment-sec><tp:treatment-sec sec-type="distribution" id="SECID0EZ2AE"><title>Distribution.</title><p>In addition to the type locality, the species has also been recorded at Kasari Bay on Amami-Oshima Island, but only by empty shells.</p></tp:treatment-sec><tp:treatment-sec sec-type="etymology" id="SECID0E52AE"><title>Etymology.</title><p>The epithet <italic><tp:taxon-name><tp:taxon-name-part taxon-name-part-type="species" reg="amanyu">amanyu</tp:taxon-name-part></tp:taxon-name></italic> alludes to the mythical archaic peaceful era of Amami Islands, symbolising the undisturbed coastal ecosystem harbouring this bivalve species. It is used as a noun in apposition.</p></tp:treatment-sec><tp:treatment-sec sec-type="Japanese name" id="SECID0EO3AE"><title>Japanese name.</title><p>Aman’yu-beni-gai.</p></tp:treatment-sec><tp:treatment-sec sec-type="habitat" id="SECID0ET3AE"><title>Habitat.</title><p>The bivalve was found deeply buried (about 15 cm) in subtidal sandy bottom.</p></tp:treatment-sec><tp:treatment-sec><!--Section generated to contain objects referenced in tp:taxon-treatment.--><fig id="F2" position="float" orientation="portrait"><label>Figure 2.</label><caption><p>A panorama of the sand flat of Edateku Island at spring low tide (<bold>A</bold>) and the sand-dwelling organisms therein (<bold>B–F</bold>): <bold>B</bold> <italic><tp:taxon-name><tp:taxon-name-part taxon-name-part-type="genus" reg="Bohadschia">Bohadschia</tp:taxon-name-part> <tp:taxon-name-part taxon-name-part-type="species" reg="bivittata">bivittata</tp:taxon-name-part></tp:taxon-name></italic> <bold>C</bold> <italic><tp:taxon-name><tp:taxon-name-part taxon-name-part-type="genus" reg="Pharaonella">Pharaonella</tp:taxon-name-part> <tp:taxon-name-part taxon-name-part-type="species" reg="amanyu">amanyu</tp:taxon-name-part></tp:taxon-name></italic> <bold>D</bold> <italic><tp:taxon-name><tp:taxon-name-part taxon-name-part-type="genus" reg="Tonganaella">Tonganaella</tp:taxon-name-part> <tp:taxon-name-part taxon-name-part-type="species" reg="tongana">tongana</tp:taxon-name-part></tp:taxon-name></italic> <bold>E</bold> <italic><tp:taxon-name><tp:taxon-name-part taxon-name-part-type="genus" reg="Branchiostoma">Branchiostoma</tp:taxon-name-part> <tp:taxon-name-part taxon-name-part-type="species" reg="belcheri">belcheri</tp:taxon-name-part></tp:taxon-name></italic> <bold>F</bold> <italic><tp:taxon-name><tp:taxon-name-part taxon-name-part-type="genus" reg="Trichonotus">Trichonotus</tp:taxon-name-part> <tp:taxon-name-part taxon-name-part-type="species" reg="elegans">elegans</tp:taxon-name-part></tp:taxon-name></italic>.</p></caption><graphic xmlns:xlink="http://www.w3.org/1999/xlink" xlink:href="zookeys-705-001-g002.jpg" position="float" orientation="portrait" xlink:type="simple" id="oo_158939.jpg"/></fig></tp:treatment-sec></tp:taxon-treatment>
